# Supplementary material for: Chemical Constituents from the Aerial Parts of Artemisia iwayomogi and Their Anti-Neuroinflammatory Activities
Source: Plants (Basel). 2022 Jul 27;11(15):1954. doi: 10.3390/plants11151954 (PMC9370542; doi:10.3390/plants11151954)
Supplement: Supplementary file 1 [file plants-11-01954-s001.zip]

Archive with 1 entries (1 files):
- plants-1836489-supplementary.pdf
